# Supplementary material for: High-resolution array copy number analyses for detection of deletion, gain, amplification and copy-neutral LOH in primary neuroblastoma tumors: Four cases of homozygous deletions of the CDKN2A gene
Source: BMC Genomics. 2008 Jul 29;9:353. doi: 10.1186/1471-2164-9-353 (PMC2527340; doi:10.1186/1471-2164-9-353)
Supplement: Additional file 1 — Supplemental table [file 1471-2164-9-353-S1.xls]

## Sheet: Blad1
Supplemental table.
Tumor id	NB stage	Outcome	Type of chromosomal abberation
16E1	1	NED	numerical
18E1	1	NED	structural
14R4	1	NED	no rearrangements
19R1	1	NED	numerical
25R7	1	NED	structural
26R9	1	NED	numerical
30R9	1	NED	numerical
31R8	1	NED	no rearrangements
35R8	1	NED	numerical
37R6	1	NED	structural
6R0	1	NED	numerical
19R6	1	DOD	structural
10R7	1	?	numerical
12E7	2	NED	structural
13E8	2	NED	numerical
14R9	2	NED	structural
25R9	2	NED	structural
27R1	2	NED	numerical
12E1	2	DOD	structural
10E4	2	DOD	numerical
12R8	2	?	numerical
16R4	3	NED	structural
20R8	3	NED	structural
38R3	3	NED	structural
38R6	3	NED	structural
4R7	3	NED	numerical
13E5	3	DOD	structural
13E6	3	DOD	structural
15E7	3	DOD	numerical
6E9	3	DOD	structural
10R8	3	DOD	structural
13R1	3	DOD	structural
17R9	3	DOD	no rearrangements
9R9	3	DOD	structural
6R8	3	?	structural
11E1	4	NED	structural
10E6	4	NED	structural
25R1	4	NED	structural
26R0	4	NED	structural
32R2	4	NED	structural
35R4	4	NED	structural
36R2	4	NED	structural
4E1	4	DOD	structural
3E2	4	DOD	structural
11E2	4	DOD	no rearrangements
12E3	4	DOD	structural
16E3	4	DOD	structural
11E4	4	DOD	structural
17E4	4	DOD	structural
18E4	4	DOD	structural
5E5	4	DOD	structural
9E5	4	DOD	structural
15E5	4	DOD	no rearrangements
10E7	4	DOD	structural
16E8	4	DOD	structural
4E9	4	DOD	no rearrangements
10R1	4	DOD	structural
10R2	4	DOD	structural
11R6	4	DOD	no rearrangements
11R9	4	DOD	structural
12R6	4	DOD	structural
13R0	4	DOD	structural
14R2	4	DOD	structural
19R0	4	DOD	no rearrangements
22R4	4	DOD	structural
23R7	4	DOD	no rearrangements
27R4	4	DOD	no rearrangements
28R8	4	DOD	structural
34R0	4	DOD	structural
34R9	4	DOD	structural
35R7	4	DOD	structural
36R3	4	DOD	structural
37R0	4	DOD	structural
8R0	4	DOD	structural
8R9	4	DOD	no rearrangements
9R6	4	DOD	no rearrangements
12R1	4	?	structural
25R4	4	?	structural
26R2	4	?	structural
39R1	4	?	structural
40R2	4	?	numerical
41R5	4	?	structural
16E2	4S	NED	numerical
12E5	4S	NED	numerical
21R6	4S	NED	numerical
11E5	4S	DOD	numerical
30R0	?	NED	structural
22R3	?	?	no rearrangements
10R3	?	?	no rearrangements
42R3	?	?	structural
42R5	?	?	structural
42R6	?	?	no rearrangements
DOD, dead of disease
NED, no evidence of disease
